# Supplementary material for: Genome-Wide High-Throughput Screening to Investigate Essential Genes Involved in Methicillin-Resistant Staphylococcus aureus Sequence Type 398 Survival
Source: PLoS One. 2014 Feb 12;9(2):e89018. doi: 10.1371/journal.pone.0089018 (PMC3923074; doi:10.1371/journal.pone.0089018)
Supplement: Table S1 — Proposed essential genes. (XLSX) [file pone.0089018.s006.xlsx]

## Sheet: Zero transposon inserts
Gene ID	Gene Type	Insertion index	Name	Essential in previous studies	Gene description	Function	COG
ID=SAPIG0003	CDS	0	yaaA	y			s
ID=SAPIG0020	CDS	0	SAPIG0020	y			K, T
ID=SAPIG0339	CDS	0	SAPIG0339	n	repressor	Translational regulator	no related COG
ID=SAPIG0442	CDS	0	SAPIG0442	y			S
ID=SAPIG0445	CDS	0	rpsF	y			J
ID=SAPIG0447	CDS	0	rpsR	y			J
ID=SAPIG0545	CDS	0	SAPIG0545	y			S
ID=SAPIG0568	CDS	0	SAPIG0568	y			J
ID=SAPIG0580	CDS	0	SAPIG0580	y			H
ID=SAPIG0581	CDS	0	SAPIG0581	y			H
ID=SAPIG0610	CDS	0	secE	y			U
ID=SAPIG0612	CDS	0	rplK	y			J
ID=SAPIG0613	CDS	0	rplA	y			J
ID=SAPIG0615	CDS	0	rplL	y			J
ID=SAPIG0619	CDS	0	SAPIG0619	n	hypothetical protein	Unknown	J
ID=SAPIG0623	CDS	0	tuf	y			J
ID=SAPIG0641	CDS	0	SAPIG0641	y			S
ID=SAPIG0664	CDS	0	SAPIG0664	y			H
ID=SAPIG0687	CDS	0	SAPIG0687	n	domain of unknown function	Unknown	S
ID=SAPIG0697	CDS	0	SAPIG0697	y			K
ID=SAPIG0807	CDS	0	nrdI	y			S
ID=SAPIG0853	CDS	0	SAPIG0853	y			G
ID=SAPIG0860	CDS	0	smpB	y			O
ID=SAPIG0917	CDS	0	dltC	n	D-alanyl carrier protein	Cell wall	I, Q
ID=SAPIG0934	CDS	0	SAPIG0934	n	Na(+)/H(+) antiporter subunit B (Multiple resistance and pHhomeostasis protein B) (Mrp complex subunit B)	Transport	P
ID=SAPIG0938	CDS	0	SAPIG0938	y			P
ID=SAPIG1012	CDS	0	SAPIG1012	n	hypothetical protein	Unknown	no related COG
ID=SAPIG1026	CDS	0	SAPIG1026	n	hypothetical protein	Unknown	S
ID=SAPIG1039	CDS	0	SAPIG1039	y			H
ID=SAPIG1055	CDS	0	SAPIG1055	n	cytochrome aa3 quinol oxidase, subunit IV	Respiration	C
ID=SAPIG1059	CDS	0	SAPIG1059	n	hypothetical protein	Unknown	no related COG
ID=SAPIG1061	CDS	0	SAPIG1061	y			H
ID=SAPIG1080	CDS	0	SAPIG1080	y			G
ID=SAPIG1081	CDS	0	SAPIG1081	n	phosphoenolpyruvate-protein phosphotransferase	Carbon metabolism	G
ID=SAPIG1085	CDS	0	SAPIG1085	n	potassium uptake protein TrkA	Transport	G
ID=SAPIG1121	CDS	0	SAPIG1121	y			H
ID=SAPIG1124	CDS	0	rpmF	y			J
ID=SAPIG1179	CDS	0	SAPIG1179	y			M
ID=SAPIG1183	CDS	0	ftsZ	y			D
ID=SAPIG1209	CDS	0	SAPIG1209	y			H
ID=SAPIG1238	CDS	0	rpsP	y			J
ID=SAPIG1241	CDS	0	rplS	y			J
ID=SAPIG1254	CDS	0	xerC	n	tyrosine recombinase XerC	DNA metabolism	L
ID=SAPIG1269	CDS	0	SAPIG1269	y			K
ID=SAPIG1270	CDS	0	SAPIG1270	y			J
ID=SAPIG1274	CDS	0	SAPIG1274	y			H
ID=SAPIG1275	CDS	0	rpsO	y			J
ID=SAPIG1277	CDS	0	SAPIG1277	y			R
ID=SAPIG1285	CDS	0	SAPIG1285	y			I
ID=SAPIG1355	CDS	0	SAPIG1355	y			S
ID=SAPIG1356	CDS	0	SAPIG1356	y			L
ID=SAPIG1427	CDS	0	SAPIG1427	y			H
ID=SAPIG1444	CDS	0	SAPIG1444	n	hypothetical protein	Unknown	no related COG
ID=SAPIG1449	CDS	0	recU	y			R
ID=SAPIG1471	CDS	0	SAPIG1471	y			L
ID=SAPIG1483	CDS	0	SAPIG1483	y			C
ID=SAPIG1564	CDS	0	SAPIG1564	y			P
ID=SAPIG1576	CDS	0	SAPIG1576	y			G
ID=SAPIG1582	CDS	0	SAPIG1582	n	2-oxoisovalerate dehydrogenase subunit beta (branched-chain alpha-keto acid dehydrogenase e1 component beta chain) (bckdhe1-beta)		C
ID=SAPIG1635	CDS	0	SAPIG1635	y			R
ID=SAPIG1641	CDS	0	rpsU	y			J
ID=SAPIG1659	CDS	0	SAPIG1659	y			H
ID=SAPIG1680	CDS	0	SAPIG1680	y			L
ID=SAPIG1686	CDS	0	SAPIG1686	y			E
ID=SAPIG1696	CDS	0	SAPIG1696	y			J
ID=SAPIG1704	CDS	0	SAPIG1704	y			L
ID=SAPIG1708	CDS	0	rpmA	y			J
ID=SAPIG1710	CDS	0	rplU	y			J
ID=SAPIG1725	CDS	0	hemC	n	porphobilinogen deaminase	Heme biosynthesis	H
ID=SAPIG1738	CDS	0	SAPIG1738	y			L
ID=SAPIG1772	CDS	0	rpsD	y			J
ID=SAPIG1789	CDS	0	SAPIG1789	n	hypothetical protein	Unknown	no related COG
ID=SAPIG1833	CDS	0	SAPIG1833	n	hypothetical protein	Unknown	no related COG
ID=SAPIG1995	CDS	0	SAPIG1995	y			J
ID=SAPIG2067	CDS	0	groS	y			O
ID=SAPIG2088	CDS	0	SAPIG2088	y			O
ID=SAPIG2091	CDS	0	SAPIG2091	n	hypothetical protein	Unknown	R
ID=SAPIG2150	CDS	0	atpE	n	ATP synthase F0, C subunit	Metabolic pathways	C
ID=SAPIG2162	CDS	0	rpmE	y			J
ID=SAPIG2218	CDS	0	SAPIG2218	y			S
ID=SAPIG2270	CDS	0	rpsI	y			J
ID=SAPIG2271	CDS	0	rplM	y			no related COG
ID=SAPIG2278	CDS	0	rpsK	y			J
ID=SAPIG2279	CDS	0	rpsM	y			no related COG
ID=SAPIG2280	CDS	0	rpmJ	y			J
ID=SAPIG2282	CDS	0	SAPIG2282	y			F
ID=SAPIG2284	CDS	0	rplO	y			J
ID=SAPIG2285	CDS	0	rpmD	y			no related COG
ID=SAPIG2286	CDS	0	rpsE	y			J
ID=SAPIG2287	CDS	0	rplR	y			no related COG
ID=SAPIG2289	CDS	0	rpsH	y			no related COG
ID=SAPIG2290	CDS	0	rpsN	y			J
ID=SAPIG2294	CDS	0	rpsQ	y			J
ID=SAPIG2295	CDS	0	rpmC	y			no related COG
ID=SAPIG2298	CDS	0	rplV	y			J
ID=SAPIG2299	CDS	0	rpsS	y			no related COG
ID=SAPIG2300	CDS	0	rplB	y			J
ID=SAPIG2554	CDS	0	SAPIG2554	y			no related COG
ID=SAPIG2758	CDS	0	SAPIG2758	y			J
ID=SAPIG2759	CDS	0	rpmH	y			no related COG	100
ID=SAPIG2762	rRNA	0	SAPIG2762	y
ID=SAPIG2772	rRNA	0	SAPIG2772	y
ID=SAPIG2774	rRNA	0	SAPIG2774	y
ID=SAPIG2775	rRNA	0	SAPIG2775	y	4
ID=SAPIG0018	tRNA	0	SAPIG0018	y
ID=SAPIG0019	tRNA	0	SAPIG0019	y
ID=SAPIG0584	tRNA	0	SAPIG0584	y
ID=SAPIG0586	tRNA	0	SAPIG0586	y
ID=SAPIG0587	tRNA	0	SAPIG0587	y
ID=SAPIG0588	tRNA	0	SAPIG0588	y
ID=SAPIG0589	tRNA	0	SAPIG0589	y
ID=SAPIG0590	tRNA	0	SAPIG0590	y
ID=SAPIG0591	tRNA	0	SAPIG0591	y
ID=SAPIG0592	tRNA	0	SAPIG0592	y
ID=SAPIG1021	tRNA	0	SAPIG1021	y
ID=SAPIG1169	tRNA	0	SAPIG1169	y
ID=SAPIG1889	tRNA	0	SAPIG1889	y
ID=SAPIG1890	tRNA	0	SAPIG1890	y
ID=SAPIG1891	tRNA	0	SAPIG1891	y
ID=SAPIG1892	tRNA	0	SAPIG1892	y
ID=SAPIG1894	tRNA	0	SAPIG1894	y
ID=SAPIG1895	tRNA	0	SAPIG1895	y
ID=SAPIG1926	tRNA	0	SAPIG1926	y
ID=SAPIG1927	other	0	SAPIG1927	?
ID=SAPIG1928	tRNA	0	SAPIG1928	y
ID=SAPIG1929	tRNA	0	SAPIG1929	y
ID=SAPIG1931	tRNA	0	SAPIG1931	y
ID=SAPIG1932	tRNA	0	SAPIG1932	y
ID=SAPIG1933	tRNA	0	SAPIG1933	y
ID=SAPIG1934	tRNA	0	SAPIG1934	y
ID=SAPIG1935	tRNA	0	SAPIG1935	y
ID=SAPIG1936	tRNA	0	SAPIG1936	y
ID=SAPIG1937	tRNA	0	SAPIG1937	y
ID=SAPIG1938	tRNA	0	SAPIG1938	y
ID=SAPIG1940	tRNA	0	SAPIG1940	y
ID=SAPIG1941	tRNA	0	SAPIG1941	y
ID=SAPIG1942	tRNA	0	SAPIG1942	y
ID=SAPIG1943	tRNA	0	SAPIG1943	y
ID=SAPIG1944	tRNA	0	SAPIG1944	y
ID=SAPIG1945	tRNA	0	SAPIG1945	y
ID=SAPIG1946	tRNA	0	SAPIG1946	y
ID=SAPIG1947	tRNA	0	SAPIG1947	y
ID=SAPIG1948	tRNA	0	SAPIG1948	y
ID=SAPIG1949	tRNA	0	SAPIG1949	y
ID=SAPIG1952	tRNA	0	SAPIG1952	y
ID=SAPIG1953	tRNA	0	SAPIG1953	y
ID=SAPIG2102	tRNA	0	SAPIG2102	y
ID=SAPIG2220	tRNA	0	SAPIG2220	y
ID=SAPIG2221	tRNA	0	SAPIG2221	y
ID=SAPIG2222	tRNA	0	SAPIG2222	y
ID=SAPIG2224	tRNA	0	SAPIG2224	y
ID=SAPIG2225	tRNA	0	SAPIG2225	y	48
y=yes	Essential in previous studies
n=no	Essential in previous studies				hypothetical proteins
