# Supplementary material for: Genome-Wide High-Throughput Screening to Investigate Essential Genes Involved in Methicillin-Resistant Staphylococcus aureus Sequence Type 398 Survival
Source: PLoS One. 2014 Feb 12;9(2):e89018. doi: 10.1371/journal.pone.0089018 (PMC3923074; doi:10.1371/journal.pone.0089018)
Supplement: Table S3 — Comparison of essential gene lists of S. aureus . (XLSX) [file pone.0089018.s008.xlsx]

## Sheet: Compare to previous studies
Category	NCTC8325 genes	ST398 genes	Essential or advantageous by TraDIS This study	Essential by Automated TMDH Chaudhuri et al. 2009	Essential in S. aureus Bae et al. 2004	Essential in S. aureus Fey et al. 2013	Description
S. aureus strains:			S0385	NCTC8325 (SH1000)	Newman	JE2 (USA300)
DNA metabolism
DNA replication	SAOUHSC_00001	ID=SAPIG0001	y	y	y	y	dnaA
DNA replication	SAOUHSC_00002	ID=SAPIG0002	y	y	y	y	dnaN
DNA replication	SAOUHSC_00018	ID=SAPIG0016	y	y	y	y	dnaB
DNA replication	SAOUHSC_00349	ID=SAPIG2139	n	y	y	y	single-strand binding protein family,
DNA replication	SAOUHSC_00442	ID=SAPIG0544	y	y	y	y	DNA polymerase III gamma/tau
DNA replication	SAOUHSC_00454	ID=SAPIG0550	y	y	y	y	DNA polymerase III delta subunit
DNA replication	SAOUHSC_01179	ID=SAPIG1210	y	y	y	y	primosomal protein N'
DNA replication	SAOUHSC_01241	ID=SAPIG1652	y	y	y	y	holA
DNA replication	SAOUHSC_01470	ID=SAPIG1452	n	y	y	y	nth
DNA replication	SAOUHSC_01663	ID=SAPIG1627	y	y	y	y	DNA primase
DNA replication	SAOUHSC_01690	ID=SAPIG0550	y	y	y	y	DNA polymerase III delta' subunit
DNA replication	SAOUHSC_01791	ID=SAPIG1738	y	y	y	y	dnaI
DNA replication	SAOUHSC_01792	ID=SAPIG1739	y	y	y	y	chromosome replication initiation/membrane attachment protein
DNA replication	SAOUHSC_01811	ID=SAPIG1756	y	y	y	y	DNA polymerase III subunit alpha
DNA replication	SAOUHSC_02122	ID=SAPIG1998	y	y	y	n	DNA ligase, NAD-dependent
DNA replication	SAOUHSC_02123	ID=SAPIG1999	y	y	y	y	ATP-dependent DNA helicase PcrA
DNA packaging and segregation	SAOUHSC_00005	ID=SAPIG0005	y	y	y	y	gyrB
DNA packaging and segregation	SAOUHSC_00006	ID=SAPIG0006	y	y	n	n	gyrA
DNA packaging and segregation	SAOUHSC_01204	ID=SAPIG1234	y	n	n		smc
DNA packaging and segregation	SAOUHSC_01222	ID=SAPIG1252	y	y	n	y	DNA topoisomerase I
DNA packaging and segregation	SAOUHSC_01351	ID=SAPIG1356	y	y	y	y	DNA topoisomerase IV, B subunit
DNA packaging and segregation	SAOUHSC_01352	ID=SAPIG1357	y	y	n	n	DNA topoisomerase IV, A subunit
DNA packaging and segregation	SAOUHSC_01490	ID=SAPIG1471	y	y	y	y	DNA-binding protein HU
DNA packaging and segregation	SAOUHSC_01588	ID=SAPIG1559	y	n	n		rluB
DNA packaging and segregation	SAOUHSC_01589	ID=SAPIG1560	y	n	n		scpB
DNA packaging and segregation	SAOUHSC_01750	ID=SAPIG1704	y	y	y	y	Holliday junction DNA helicase RuvB
DNA packaging and segregation	SAOUHSC_01751	ID=SAPIG1705	y	y	y	y	Holliday junction DNA helicase RuvA
DNA packaging and segregation	SAOUHSC_01466	ID=SAPIG1449.p01	y	y	y	y	recU
DNA packaging and segregation	SAOUHSC_01720	ID=SAPIG1680	y	n	n	n	hypothetical protein
DNA packaging and segregation	SAOUHSC_02791	ID=SAPIG1459	n	n	n	n	pyrophosphohydrolase, putative
RNA metabolism
Basic transcription machinery	SAOUHSC_00524	ID=SAPIG0617	y	y	y	y	rpoB
Basic transcription machinery	SAOUHSC_00525	ID=SAPIG0618	y	y	y	y	rpoC
Basic transcription machinery	SAOUHSC_01662	ID=SAPIG1626	y	y	y	y	rpoD
Basic transcription machinery	SAOUHSC_02485	ID=SAPIG2277	y	y	y	y	rpoA
RNA modification	SAOUHSC_01035	ID=SAPIG1086	y	y	n		protein_0989
RNA modification	SAOUHSC_01203	ID=SAPIG1233	y	n	n		rnc
RNA modification	SAOUHSC_01209	ID=SAPIG1239	y	y	y	y	rimM
RNA modification	SAOUHSC_01210	ID=SAPIG1240	y	y	n	y	trmD
RNA modification	SAOUHSC_01252	ID=SAPIG1277	y	y	y	y	RNA-metabolising
RNA modification	SAOUHSC_01474	ID=SAPIG1457	y	y	y	y	cca-adding enzyme
RNA modification	SAOUHSC_01598	ID=SAPIG1570	y	y	y	y	ribonuclease Z
RNA modification	SAOUHSC_01725	?		y	y	y	tRNA methyl transferase, putative (SAOUHSC_01725)
RNA modification	SAOUHSC_01726	ID=SAPIG1685	y	y	y	y	trmU
RNA modification	SAOUHSC_01988	ID=SAPIG1921	n	n	n		trmH
RNA modification	SAOUHSC_03053	ID=SAPIG2757	y	y	y	n	trmE
RNA modification	SAOUHSC_03054	ID=SAPIG2758	y	y	y	y	rnpA
RNA regulation	SAOUHSC_00020	ID=SAPIG0020	y	y	y	y	transcriptional regulatory protein
RNA regulation	SAOUHSC_00021	ID=SAPIG0021	y	y	y	y	YycG
RNA regulation	SAOUHSC_01243	ID=SAPIG1268	y	y	y	y	nusA
RNA regulation	SAOUHSC_01592	ID=SAPIG1564	y	n	y	n	transcriptional regulator
RNA regulation	SAOUHSC_00620	ID=SAPIG0697	y	n	n	n	staphylococcal accessory regulator A
RNA regulation	SAOUHSC_00803	ID=SAPIG0859	y	n	y	n	ribonulease R
RNA regulation	SAOUHSC_00934	ID=SAPIG0993	y	n	y	y	regulatory protein spx
RNA regulation	SAOUHSC_01285	ID=SAPIG1310	y	y	y	y	glutamine synthetase repressor
RNA regulation	SAOUHSC_01361	ID=SAPIG1363	y	y	n	y	regulatory protein MsrR
RNA regulation	SAOUHSC_01333	ID=SAPIG1341	y	y	y	y	LexA repressor
RNA regulation	SAOUHSC_01714	ID=SAPIG1674	y	n	n	y	greA
Protein synthesis
Ribosomal proteins	SAOUHSC_00017	ID=SAPIG0015	y	n	y	y	ribosomal protein L9
Ribosomal proteins	SAOUHSC_00348	ID=SAPIG0445	y	y	y	y	ribosomal protein S6
Ribosomal proteins	SAOUHSC_00350	ID=SAPIG0447.p01	y	n	y	y	ribosomal protein S18
Ribosomal proteins	SAOUHSC_00518	ID=SAPIG0612	y	y	y	y	ribosomal protein L11
Ribosomal proteins	SAOUHSC_00519	ID=SAPIG0613	y	y	y	y	ribosomal protein L1
Ribosomal proteins	SAOUHSC_00520	ID=SAPIG0614	y	y	y	y	ribosomal protein L10
Ribosomal proteins	SAOUHSC_00521	ID=SAPIG0615	y	y	y	y	ribosomal protein L7/L12
Ribosomal proteins	SAOUHSC_00527	ID=SAPIG0620	y	y	y	y	ribosomal protein S12
Ribosomal proteins	SAOUHSC_00528	ID=SAPIG0621	y	y	y	y	ribosomal protein S7
Ribosomal proteins	SAOUHSC_01078	ID=SAPIG1124	y	y	y	y	ribosomal protein L32
Ribosomal proteins	SAOUHSC_01191	ID=SAPIG1223	n	n	n	y	ribosomal protein L28
Ribosomal proteins	SAOUHSC_01208	ID=SAPIG1238	y	n	y	y	ribosomal protein S16
Ribosomal proteins	SAOUHSC_01211	ID=SAPIG1241	y	y	n	y	ribosomal protein L19
Ribosomal proteins	SAOUHSC_01232	ID=SAPIG1258	y	n	y	y	ribosomal protein S2
Ribosomal proteins	SAOUHSC_01250	ID=SAPIG1275	y	n	y	y	ribosomal protein S15
Ribosomal proteins	SAOUHSC_01328	ID=SAPIG1337	n	n	n	y	ribosomal protein L33
Ribosomal proteins	SAOUHSC_01651	ID=SAPIG1616	n	n	y	y	ribosomal protein L33
Ribosomal proteins	SAOUHSC_01678	ID=SAPIG1641	y	n	y	y	ribosomal protein S21
Ribosomal proteins	SAOUHSC_01689	ID=SAPIG1651	y	n	y	y	ribosomal protein S20
Ribosomal proteins	SAOUHSC_01755	ID=SAPIG1708	y	y	n	y	ribosomal protein L27
Ribosomal proteins	SAOUHSC_01757	ID=SAPIG1710	y	y	y	y	ribosomal protein L21
Ribosomal proteins	SAOUHSC_01784	ID=SAPIG1733	y	y	y	y	ribosomal protein L20
Ribosomal proteins	SAOUHSC_01785	ID=SAPIG1734	y	n	y	y	ribosomal protein L35
Ribosomal proteins	SAOUHSC_01829	ID=SAPIG1772	y	y	y	y	ribosomal protein S4
Ribosomal proteins	SAOUHSC_02361	ID=SAPIG2162	y	y	y	y	ribosomal protein L31
Ribosomal proteins	SAOUHSC_02477	ID=SAPIG2270	y	y	y	y	ribosomal protein S9
Ribosomal proteins	SAOUHSC_02478	ID=SAPIG2271	y	y	y	y	ribosomal protein L13
Ribosomal proteins	SAOUHSC_02484	ID=SAPIG2276	y	y	y	y	ribosomal protein L17
Ribosomal proteins	SAOUHSC_02486	ID=SAPIG2278	y	y	y	y	ribosomal protein S11
Ribosomal proteins	SAOUHSC_02487	ID=SAPIG2279	y	y	y	y	rpsM
Ribosomal proteins	SAOUHSC_02488	ID=SAPIG2280	y	y	y	y	ribosomal protein L36
Ribosomal proteins	SAOUHSC_02492	ID=SAPIG2284	y	y	y	y	ribosomal protein L15
Ribosomal proteins	SAOUHSC_02493	ID=SAPIG2285	y	y	y	y	ribosomal protein L30
Ribosomal proteins	SAOUHSC_02494	ID=SAPIG2286	y	y	y	y	ribosomal protein S5
Ribosomal proteins	SAOUHSC_02495	ID=SAPIG2287	y	y	y	y	ribosomal protein L18
Ribosomal proteins	SAOUHSC_02496	ID=SAPIG2288	y	y	y	y	ribosomal protein L6
Ribosomal proteins	SAOUHSC_02498	ID=SAPIG2289	y	y	y	y	ribosomal protein S8
Ribosomal proteins	SAOUHSC_02499	ID=SAPIG2290	y	y	y	y	rpsN
Ribosomal proteins	SAOUHSC_02500	ID=SAPIG2291	y	y	y	y	50S ribosomal protein L5
Ribosomal proteins	SAOUHSC_02501	ID=SAPIG2292	n	y	y	y	ribosomal protein L24
Ribosomal proteins	SAOUHSC_02502	ID=SAPIG2293	y	y	y	y	ribosomal protein L14
Ribosomal proteins	SAOUHSC_02503	ID=SAPIG2294	y	y	y	y	30S ribosomal protein S17
Ribosomal proteins	SAOUHSC_02504	ID=SAPIG2295	y	y	y	y	ribosomal protein L29
Ribosomal proteins	SAOUHSC_02505	ID=SAPIG2296	y	y	y	y	ribosomal protein L16
Ribosomal proteins	SAOUHSC_02506	ID=SAPIG2297	y	y	y	y	ribosomal protein S3
Ribosomal proteins	SAOUHSC_02507	ID=SAPIG2298	y	y	y	y	ribosomal protein L22
Ribosomal proteins	SAOUHSC_02508	ID=SAPIG2299	y	y	y	y	ribosomal protein S19
Ribosomal proteins	SAOUHSC_02509	ID=SAPIG2300	y	y	y	y	ribosomal protein L2
Ribosomal proteins	SAOUHSC_02510	ID=SAPIG2301	y	y	y	y	ribosomal protein L23
Ribosomal proteins	SAOUHSC_02511	ID=SAPIG2302	y	y	y	y	rplD
Ribosomal proteins	SAOUHSC_02512	ID=SAPIG2303	y	y	y	y	ribosomal protein L3
Ribosomal proteins	SAOUHSC_03055	ID=SAPIG2759	y	n	y	y	ribosomal protein L34
Ribosomal proteins	SAOUHSC_00474	?		n	n	y	ribosomal 5S rRNA E-loop binding
tRNA synthetase	SAOUHSC_00009	ID=SAPIG0009	y	y	y	y	serS
tRNA synthetase	SAOUHSC_00461	ID=SAPIG0556	y	y	n	y	metG
tRNA synthetase	SAOUHSC_00493	ID=SAPIG0583	y	y	y	y	lysS
tRNA synthetase	SAOUHSC_00509	ID=SAPIG0603	y	y	n	n	gltX
tRNA synthetase	SAOUHSC_00511	ID=SAPIG0605	y	y	n	n	cysS
tRNA synthetase	SAOUHSC_00611	ID=SAPIG0688	y	y	y	y	argS
tRNA synthetase	SAOUHSC_00933	ID=SAPIG0992	y	y	y	y	trpS
tRNA synthetase	SAOUHSC_01092	ID=SAPIG1134	y	y	y	y	pheS
tRNA synthetase	SAOUHSC_01093	ID=SAPIG1135	y	y	y	y	pheT
tRNA synthetase	SAOUHSC_01159	ID=SAPIG1191	y	y	y	y	ileS
tRNA synthetase	SAOUHSC_01240	ID=SAPIG1265	y	y	y	y	proS
tRNA synthetase	SAOUHSC_01471	ID=SAPIG1454	n	n	n		asnS
tRNA synthetase	SAOUHSC_01666	ID=SAPIG1630	y	y	y	y	glyS
tRNA synthetase	SAOUHSC_01722	ID=SAPIG1682	y	y	y	y	alaS
tRNA synthetase	SAOUHSC_01737	ID=SAPIG1693	y	y	y	y	aspS
tRNA synthetase	SAOUHSC_01738	ID=SAPIG1694	y	y	y	y	hisS
tRNA synthetase	SAOUHSC_01767	ID=SAPIG1718	y	y	y	y	valS
tRNA synthetase	SAOUHSC_01788	ID=SAPIG1737	y	y	y	n	thrS
tRNA synthetase	SAOUHSC_01839	ID=SAPIG1781	y	y	y	y	tyrS
tRNA synthetase	SAOUHSC_01875	ID=SAPIG1811	y	y	y	y	leuS
tRNA synthetase	SAOUHSC_02116	ID=SAPIG1993	y	y	n	y	amidotransferase subunit B
tRNA synthetase	SAOUHSC_02117	ID=SAPIG1994	y	y	y	y	amidotransferase subunit A
tRNA synthetase	SAOUHSC_02118	ID=SAPIG1995	y	n	y	y	glutamyl-tRNA(Gln) amidotransferase, C subunit
tRNA Ile modification	SAOUHSC_00484	ID=SAPIG0575	y	y	y	y	tRNA(Ile)-lysidine synthase
tRNA met modification	SAOUHSC_01183	ID=SAPIG1215	y	y	y	y	fmt methionyl-tRNA formyltransf.
Translation factors	SAOUHSC_00475	ID=SAPIG0568	y	n	y	y	pth
Translation factors	SAOUHSC_00529	ID=SAPIG0622	y	y	y	y	fusA
Translation factors	SAOUHSC_00530	ID=SAPIG0623	y	y	y	y	tuf
Translation factors	SAOUHSC_00771	ID=SAPIG0830	y	y	y	y	prfB
Translation factors	SAOUHSC_01234	ID=SAPIG1259	y	y	y	y	tsf
Translation factors	SAOUHSC_01236	ID=SAPIG1261	y	y	y	y	frr
Translation factors	SAOUHSC_01246	ID=SAPIG1271	y	y	y	y	infB
Translation factors	SAOUHSC_01625	ID=SAPIG1594	y	y	y	y	efp
Translation factors	SAOUHSC_01698	ID=SAPIG1660	y	y	y	y	conserved hypothetical protein
Translation factors	SAOUHSC_01741	ID=SAPIG1696	y	y	y	y	dtd
Translation factors	SAOUHSC_01786	ID=SAPIG1735	y	y	y	y	infC
Translation factors	SAOUHSC_02359	ID=SAPIG2160	y	y	y	y	prfA
Translation factors	SAOUHSC_02489	ID=SAPIG2281	y	y	y	y	infA
Translation factors	SAOUHSC_00804	ID=SAPIG0860	y	n	y	y	smpB
Protein folding	SAOUHSC_01682	ID=SAPIG1645	y	y	y	y	dnaJ
Protein folding	SAOUHSC_01683	ID=SAPIG1646	y	y	y	y	dnaK
Protein folding	SAOUHSC_01684	ID=SAPIG1647	y	y	y	y	grpE
Protein folding	SAOUHSC_02254	ID=SAPIG2066	y	y	y	y	groL
Protein folding	SAOUHSC_02255	ID=SAPIG2067	y	y	y	y	groS
Protein modification	SAOUHSC_00790	ID=SAPIG0846	y	y	n	n	clpP
Protein modification	SAOUHSC_02102	ID=SAPIG1981	y	y	y	y	map
Protein modification	SAOUHSC_01038	ID=SAPIG1088	y	n	y	y	def peptide deformylase
Protein modification	?	ID=SAPIG1214	y				def polypeptide deformylase
Protein translocation	SAOUHSC_00516	ID=SAPIG0610	y	n	y	y	secE
Protein translocation	SAOUHSC_00769	ID=SAPIG0829	y	y	y	y	secA
Protein translocation	SAOUHSC_00903	ID=SAPIG0948	y	y	y	y	lepB
Protein translocation	SAOUHSC_01205	ID=SAPIG1235	y	y	y	y	cell division protein FtsY
Protein translocation	SAOUHSC_01207	ID=SAPIG1237	y	y	y	y	ffh
Protein translocation	SAOUHSC_01746	ID=SAPIG1700	y	y	y	y	export membrane protein SecDF
Protein translocation	SAOUHSC_01972	ID=SAPIG1907	n	n	n		foldase protein PrsA
Protein translocation	SAOUHSC_02327	ID=SAPIG2133	y	y	y	y	membrane protein OxaA
Protein translocation	SAOUHSC_02491	ID=SAPIG2283	y	y	y	y	preprotein translocase, SecY subunit
Cell envelope/Cell wall and associated proteins
Lipids	SAOUHSC_00920	ID=SAPIG0979	y	y	y	y	3-oxoacyl-(acyl carrier protein) synthase III
Lipids	SAOUHSC_00921	ID=SAPIG0980	y	y	y	y	fabF
Lipids	SAOUHSC_00947	ID=SAPIG1006	y	y	y	y	enoyl-acyl-carrier-protein reductase
Lipids	SAOUHSC_01197	ID=SAPIG1228	y	y	y	y	plsX
Lipids	SAOUHSC_01198	ID=SAPIG1229	y	y	y	y	fabD
Lipids	SAOUHSC_01199	ID=SAPIG1230	y	y	y	y	fabG
Lipids	SAOUHSC_01201	ID=SAPIG1232	y	n	y	y	acpP
Lipids	SAOUHSC_01473	ID=SAPIG1456	y	y	y	y	biotin-acetyl-CoA-carboxylase ligase
Lipids	SAOUHSC_01623	ID=SAPIG1592	y	y	y	y	accC
Lipids	SAOUHSC_01624	ID=SAPIG1593	y	y	y	y	accB
Lipids	SAOUHSC_01808	ID=SAPIG1753	y	y	y	n	accA
Lipids	SAOUHSC_01809	ID=SAPIG1754	y	y	y	y	accD
Lipids	SAOUHSC_02306	ID=SAPIG2112	y	y	y	y	acpS
Lipids	SAOUHSC_02336	ID=SAPIG2141	y	y	y	y	fabZ
Lipids	SAOUHSC_00881	ID=SAPIG0927	y	n	n	n	thioesterase family protein
Phospholipids	SAOUHSC_01238	ID=SAPIG1263	y	y	y	y	cdsA
Phospholipids	SAOUHSC_01260	ID=SAPIG1285	y	y	y	y	pgsA
Phospholipids	SAOUHSC_01491	ID=SAPIG1472	n	n	y	y	glycerol-3-phosphate dehydrogenase, NAD-dependent
Phospholipids	SAOUHSC_01837	ID=SAPIG1779	y	n	y	y	1-acylglycerol-3-phosphate O-acyltransferase
Phospholipids	SAOUHSC_02114	ID=SAPIG1991	y	y	y	n	conserved hypothetical protein
Cell wall/amino sugar	SAOUHSC_00120	ID=SAPIG0169	n	n	n		UDP-N-acetylglucosamine 2-epimer.
Cell wall/amino sugar	SAOUHSC_00129	ID=SAPIG0178	n	n	n		UDP-N-acetylglucosamine 2-epimer.
Cell wall/amino sugar	SAOUHSC_00471	ID=SAPIG0565	y	y	n		glmU
Cell wall/amino sugar	SAOUHSC_02352	ID=SAPIG2153	n	n	n		UDP-N-acetylglucosamine 2-epimer.
Cell wall/amino sugar	SAOUHSC_02399	ID=SAPIG2209	y	y	y	y	glmS
Cell wall/amino sugar	SAOUHSC_02405	ID=SAPIG2216	y	y	y	n	glmM
Diaminopimelate biosynthesis	SAOUHSC_01395	ID=SAPIG1395	n	n	n		asd
Diaminopimelate biosynthesis	SAOUHSC_01396	ID=SAPIG1396	y	n	n		dapA
Diaminopimelate biosynthesis	SAOUHSC_01397	ID=SAPIG1397	y	n	n		dapB
Diaminopimelate biosynthesis	SAOUHSC_01398	ID=SAPIG1398	n	n	n		tetrahydrodipicolinate acetyltransf.
Peptidoglycan biosynthesis	SAOUHSC_00752	ID=SAPIG0814	y	y	y	y	murB
Peptidoglycan biosynthesis	SAOUHSC_00954	ID=SAPIG1985	y	y	y	y	Mur ligase family protein
Peptidoglycan biosynthesis	SAOUHSC_01106	ID=SAPIG1146	y	y	y	y	murI
Peptidoglycan biosynthesis	SAOUHSC_01146	ID=SAPIG1179	y	y	y	y	mraY
Peptidoglycan biosynthesis	SAOUHSC_01147	ID=SAPIG1180	y	y	y	y	murD
Peptidoglycan biosynthesis	SAOUHSC_01237	ID=SAPIG1262	y	y	y	y	uppS
Peptidoglycan biosynthesis	SAOUHSC_01400	ID=SAPIG1400	n	n	n	y	alanine racemase 2
Peptidoglycan biosynthesis	SAOUHSC_01424	ID=SAPIG1419	y	y	y	y	murG
Peptidoglycan biosynthesis	SAOUHSC_01467	ID=SAPIG1178	y	y	y	y	penicillin-binding protein 2B (PBP-2B)
Peptidoglycan biosynthesis	SAOUHSC_01739	ID=SAPIG1695	y	y	n	n	lytH
Peptidoglycan biosynthesis	SAOUHSC_01856	ID=SAPIG1793	y	y	y	y	murC
Peptidoglycan biosynthesis	SAOUHSC_02107	ID=SAPIG2123	y	y	y	y	UDP-N-acetylmuramoyl-tripeptide--D-alanyl-D-alanine ligase
Peptidoglycan biosynthesis	SAOUHSC_02305	ID=SAPIG2111	n	n	n	y	alr
Peptidoglycan biosynthesis	SAOUHSC_02317	ID=SAPIG1014	y	y	y	y	ligase
Peptidoglycan biosynthesis	SAOUHSC_02318	ID=SAPIG2124	y	y	y	y	D-alanine--D-alanine ligase
Peptidoglycan biosynthesis	SAOUHSC_02337	ID=SAPIG2142	y	y	y	n	murA
Peptidoglycan biosynthesis	SAOUHSC_02527	ID=SAPIG2314	y	y	y	y	femX
Peptidoglycan biosynthesis	SAOUHSC_01373	ID=SAPIG1375	y	y	y	y	femA
Peptidoglycan biosynthesis	SAOUHSC_01374	ID=SAPIG1376	y	y	y	y	femB
Teichoic acid biosynthesis	SAOUHSC_00223	ID=SAPIG0270	y	y	y	y	teichoic acid biosynthesis protein B
Teichoic acid biosynthesis	SAOUHSC_00227	?	n	y	y	y
Teichoic acid biosynthesis	SAOUHSC_00640	ID=SAPIG0715	y	n	y	y	UDP-N-acetyl-D-mannosamine transferase
Teichoic acid biosynthesis	SAOUHSC_00641	ID=SAPIG0716	y	y	y	y	teichoic acids export ATP-binding protein TagH
Teichoic acid biosynthesis	SAOUHSC_00642	ID=SAPIG0717	y	y	y	y	teichoic acid translocation permease protein TagG
Teichoic acid biosynthesis	SAOUHSC_00643	ID=SAPIG0718	y	y	y	n	teichoic acid biosynthesis protein
Teichoic acid biosynthesis	SAOUHSC_00645	ID=SAPIG0720	y	n	y	y	glycerol-3-phosphate cytidylyltransf.
Teichoic acid biosynthesis	SAOUHSC_00762	ID=SAPIG0419	n	y	y	n	bacterial luciferase family protein
Teichoic acid biosynthesis	SAOUHSC_00869	ID=SAPIG0915	y	y	y	y	dltA
Teichoic acid biosynthesis	SAOUHSC_00870	ID=SAPIG0916	y	y	n	y	dltB
Teichoic acid biosynthesis	SAOUHSC_00871	ID=SAPIG0917	y	y	y	y	dltC
Teichoic acid biosynthesis	SAOUHSC_00872	ID=SAPIG0918	y	y	n	y	poly D-alanine transfer protein
Cell division	SAOUHSC_00482	ID=SAPIG0573	y	n	y	y	cell-division initiation protein
Cell division	SAOUHSC_01144	ID=SAPIG1177	y	n	y	y	cell division protein
Cell division	?	ID=SAPIG1186	y				ylmE
Cell division	SAOUHSC_01154	ID=SAPIG1187	y	y	y	y	ylmF
Cell division	SAOUHSC_01149	ID=SAPIG1182	y	y	y	y	ftsA
Cell division	SAOUHSC_01150	ID=SAPIG1183	y	y	y	y	ftsZ
Cell division	SAOUHSC_01827	ID=SAPIG1770	y	y	y	y	EzrA
Cell division	SAOUHSC_03049	ID=SAPIG2754	y	y	y	n	protein YyaA
Cell division	SAOUHSC_01148	ID=SAPIG1445	y	y	y	y	cell division protein diviva
Cell division	SAOUHSC_01462	?		n	y	n	conserved hypothetical protein
Cell division	SAOUHSC_01063	ID=SAPIG1110	y	y	y	n	cell cycle protein
Cell division	SAOUHSC_01145	ID=SAPIG1450	n	y	y	y	penicillin-binding protein (PBP1)
Cell division	SAOUHSC_03052	ID=SAPIG2756	y	y	n	n	gidA
Cell shape	SAOUHSC_01759	ID=SAPIG1712	y	n	y		mreC
Cell shape	SAOUHSC_02319	ID=SAPIG2125	y	n	y		rod shape determining protein RodA
Cell shape	SAOUHSC_01062	ID=SAPIG1109	n	n	n		protein BLi01701
Na/H transporter	SAOUHSC_00625	ID=SAPIG0702	n	n	n		Na(+)/H(+) antiporter subunit A
Na/H transporter	SAOUHSC_00626	ID=SAPIG0703	n	n	y		Na(+)/H(+) antiporter subunit B
Na/H transporter	SAOUHSC_00627	ID=SAPIG0704	n	n	y		Na(+)/H(+) antiporter subunit C
Na/H transporter	SAOUHSC_00628	ID=SAPIG0706	n	n	n		Na+/H+ antiporter
Na/H transporter	SAOUHSC_00884	ID=SAPIG0707	n	n	y		multisubunit Na+/H+ antiporter, MnhF subunit
Na/H transporter	SAOUHSC_00883	ID=SAPIG0930	y	n			Na(+)/H(+) antiporter subunit F
Na/H transporter	SAOUHSC_00886	ID=SAPIG0932	y	n	y		Na(+)/H(+) antiporter subunit D
Na/H transporter	SAOUHSC_00887	ID=SAPIG0933	y	n	y		Na(+)/H(+) antiporter subunit C
Na/H transporter	SAOUHSC_00888	ID=SAPIG0934	y	n	y		Na(+)/H(+) antiporter subunit B
Na/H transporter	SAOUHSC_00889	ID=SAPIG0935	y	n	y		Na(+)/H(+) antiporter subunit A
Cell envelope - other	SAOUHSC_00998	ID=SAPIG1215	y	y	n	n	fmt
Cell envelope - other	SAOUHSC_01359	ID=SAPIG1361	y	y	y	n	fmtC
Cell envelope - other	SAOUHSC_01501	ID=SAPIG1480	y	y	y	n	elastin-binding protein EbpS
Carbon metabolism
Glycolysis	SAOUHSC_00472	ID=SAPIG0566	y	y	y	y	prsA
Glycolysis	SAOUHSC_00796	ID=SAPIG0852	y	y	y	y	pgk
Glycolysis	SAOUHSC_00797	ID=SAPIG0853	y	y	y	y	tpiA
Glycolysis	SAOUHSC_00798	ID=SAPIG0854	y	n	n	n	pgmI
Glycolysis	SAOUHSC_00799	ID=SAPIG0855	y	y	y	y	eno
Glycolysis	SAOUHSC_00900	ID=SAPIG0945	y	y	n	y	pgi
Glycolysis	SAOUHSC_01337	ID=SAPIG1344	y	y	y	y	tkt
Glycolysis	SAOUHSC_01806	ID=SAPIG1751	n	y	n	y	pyk
Glycolysis	SAOUHSC_01807	ID=SAPIG1752	y	n	y	n	pfkA
Glycolysis	SAOUHSC_02366	ID=SAPIG2167	y	y	y	n	fba
Glycolysis	SAOUHSC_00795	ID=SAPIG0851	y	y	y	n	gap
Pentose phosphate	SAOUHSC_01189	ID=SAPIG1221	y	y	y	y	rpe
Pentose phosphate	SAOUHSC_01599	ID=SAPIG1571	y	n	y	y	zwf
Pentose phosphate	SAOUHSC_01605	ID=SAPIG1576	y	y	n	y	gnd
Pentose phosphate	SAOUHSC_02612	ID=SAPIG2388	y	y	n	n	rpiA
Intermediary metabolism	SAOUHSC_01216	ID=SAPIG1245	y	y	y	n	succinyl-CoA synthetase beta chain
Intermediary metabolism	SAOUHSC_01287	ID=SAPIG1311	y	y	y	y	glnA
Intermediary metabolism	SAOUHSC_00788	?		y	y	y	conserved hypothetical protein
Regulation	SAOUHSC_00781	ID=SAPIG0836	y	n	n	y	hprK
Regulation	SAOUHSC_01028	ID=SAPIG1081	y	n	y	y	phosphocarrier protein HPr
Respiratory pathways
Isoprenoid/Mevalonate biosynthesis	SAOUHSC_00225	ID=SAPIG0268	y	y	y	y	protein YvcK
Isoprenoid/Mevalonate biosynthesis	SAOUHSC_00336	ID=SAPIG0434	y	y	n	n	acetyl-CoA acetyltransferase
Isoprenoid/Mevalonate biosynthesis	SAOUHSC_00466	ID=SAPIG0561	n	n	n		ispE
Isoprenoid/Mevalonate biosynthesis	SAOUHSC_00577	ID=SAPIG0664	y	y	y	y	mvk
Isoprenoid/Mevalonate biosynthesis	SAOUHSC_00578	ID=SAPIG0665	y	y	y	y	mvaD
Isoprenoid/Mevalonate biosynthesis	SAOUHSC_00579	ID=SAPIG0666	y	y	y	y	phosphomevalonate kinase
Isoprenoid/Mevalonate biosynthesis	SAOUHSC_01618	ID=SAPIG1587	y	n	n		geranyltranstransferase
	?	ID=SAPIG1588	y				xseB
Isoprenoid/Mevalonate biosynthesis	SAOUHSC_02623	ID=SAPIG2398	y	y	y	n	fni
Isoprenoid/Mevalonate biosynthesis	SAOUHSC_02859	ID=SAPIG2595	y	y	n	y	hydroxymethylglutaryl-CoA reductase, degradative
Isoprenoid/Mevalonate biosynthesis	SAOUHSC_02860	ID=SAPIG2596	y	y	n	y	hydroxymethylglutaryl-CoA synthase
Menaquinone biosynthesis	SAOUHSC_00980	ID=SAPIG1039	y	n	y	y	menA
Menaquinone biosynthesis	SAOUHSC_00983	ID=SAPIG1041	n	n	n		menD
Menaquinone biosynthesis	SAOUHSC_00985	ID=SAPIG1043	y	n	y		menB
Menaquinone biosynthesis	SAOUHSC_01486	ID=SAPIG1468	y	y	y		heptaprenyl diphosphate synthase component II
Menaquinone biosynthesis	SAOUHSC_01487	ID=SAPIG1469	y	n	y		menaquinone biosynthesis methyltransferase UbiE
Menaquinone biosynthesis	SAOUHSC_01488	ID=SAPIG1470	n	n	y		hyothetical protein
Menaquinone biosynthesis	SAOUHSC_01915	ID=SAPIG1842	y	n	n		menC
Menaquinone biosynthesis	SAOUHSC_01916	ID=SAPIG1844	y	n	y		menE
Thioredoxin	SAOUHSC_00785	ID=SAPIG0840	y	y	y	y	trxB
Thioredoxin	SAOUHSC_01100	ID=SAPIG1141	y	n	y	y	trx
Nucleotides
Purine biosynthesis	SAOUHSC_00374	ID=SAPIG0467	y	n	n		guaB
Purine biosynthesis	SAOUHSC_00375	ID=SAPIG0468	y	y	n	y	GMP synthase
Purine biosynthesis	SAOUHSC_00485	ID=SAPIG0576	y	n	y		hpt
Purine biosynthesis	SAOUHSC_01176	ID=SAPIG1207	y	y	y	y	gmk
Purine biosynthesis	SAOUHSC_02490	ID=SAPIG2282	y	y	y	y	adenylate kinase
Purine metabolism	SAOUHSC_01742	ID=SAPIG1697	y	y	y	n	GTP pyrophosphokinase
Purine/Pyrimidine biosynthesis	SAOUHSC_00741	ID=SAPIG0807	y	y	y	y	nrdI
Purine/Pyrimidine biosynthesis	SAOUHSC_00742	ID=SAPIG0808	y	y	y	y	ribonucleoside-diphosphate reductase, alpha subunit
Purine/Pyrimidine biosynthesis	SAOUHSC_00743	ID=SAPIG0809	y	y	y	y	ribonucleoside-diphosphate reductase, beta subunit
Pyrimidine biosynthesis	SAOUHSC_00451	ID=SAPIG0548	y	y	y	y	tmk
Pyrimidine biosynthesis	SAOUHSC_01235	ID=SAPIG1260	y	y	y	y	pyrH
Pyrimidine biosynthesis	SAOUHSC_01435	ID=SAPIG1428	y	y	y	y	thyA
Pyrimidine biosynthesis	SAOUHSC_01496	ID=SAPIG1476	y	y	n	y	cmk
Pyrimidine biosynthesis	SAOUHSC_02368	ID=SAPIG2169	y	y	y	y	pyrG
Cofactors
Acetyl CoA/CoA	SAOUHSC_00574	ID=SAPIG0662	y	y	n	y	pta
Acetyl CoA/CoA	SAOUHSC_01075	ID=SAPIG1121	y	y	y	y	coaD
Acetyl CoA/CoA	SAOUHSC_01178	ID=SAPIG1209	y	y	y	y	coaBC
Acetyl CoA/CoA	SAOUHSC_01795	ID=SAPIG1742	y	n	y	n	coaE
Acetyl CoA/CoA	SAOUHSC_02371	ID=SAPIG2172	y	y	y	y	pantothenate kinase
Folate	SAOUHSC_00490	ID=SAPIG0581	y	y	y	y	folB
Folate	SAOUHSC_00549	ID=SAPIG0641	y	y	y	n	conserved hypothetical protein
Folate	SAOUHSC_01007	ID=SAPIG1061	y	n	y		bifunctional protein FolD
Folate	SAOUHSC_01434	ID=SAPIG1427	y	y	y	y	folA
Folate	SAOUHSC_01766	ID=SAPIG1717	y	y	y	y	folylpolyglutamate synthase
Folate	SAOUHSC_02354	ID=SAPIG2155	n	n	n		glyA
Folate	SAOUHSC_00491	ID=SAPIG0582	y	n	n	y	folK
Folate	SAOUHSC_00489	ID=SAPIG0580	y	n	n	y	folP
NAD biosynthesis	SAOUHSC_00943	ID=SAPIG1002	y	n	y	y	ATP-NAD kinase
NAD biosynthesis	SAOUHSC_01697	ID=SAPIG1659	y	n	y	y	nadD
NAD biosynthesis	SAOUHSC_02132	ID=SAPIG2007	y	y	y	y	nadE
NAD biosynthesis	SAOUHSC_02133	ID=SAPIG2008	y	y	y	y	pncB
SAM	SAOUHSC_01909	ID=SAPIG1838	y	y	y	y	metK
Fe-sulpate cluster	SAOUHSC_00847	ID=SAPIG0897	y	y	y	y	FeS assembly ATPase SufC
Fe-sulpate cluster	SAOUHSC_00848	ID=SAPIG0898	y	y	y	y	FeS assembly protein SufD
Fe-sulpate cluster	SAOUHSC_00849	ID=SAPIG0899	y	y	y	y	cysteine desulfurase
Fe-sulpate cluster	SAOUHSC_00850	ID=SAPIG0900	y	y	n	y	SUF system FeS assembly protein, NifU family
Fe-sulpate cluster	SAOUHSC_00851	ID=SAPIG0901	y	y	y	y	FeS assembly protein SufB
Fe-sulpate cluster	SAOUHSC_01727	ID=SAPIG1686	y	y	y	y	cysteine desulfurase
Fe-sulpate cluster	SAOUHSC_01504	ID=SAPIG1483	y	n	n	y	ferrodoxin
Riboflavin biosynthesis	SAOUHSC_01249	ID=SAPIG1274	y	y	y	y	ribF
Other/Unknown
Amino acid transporter	SAOUHSC_01787	ID=SAPIG1736	y	y	y	n	lysine-specific permease
GTP binding	SAOUHSC_01214	ID=SAPIG1243	y	n	y	y	GTPase family
GTP binding	SAOUHSC_01668	ID=SAPIG1632	y	n	y	y	era
GTP binding	SAOUHSC_01753	ID=SAPIG1473	y	y	y	y	engA
GTP binding	SAOUHSC_01777	ID=SAPIG1728	y	y	y	n	EngB
GTP binding	SAOUHSC_01700	ID=SAPIG1662	y	y	y	y	GTPase family protein
GTP binding	SAOUHSC_01492	?		y	y	y	conserved hypothetical protein
Other	SAOUHSC_00510	ID=SAPIG0604	y	y	y	y	cysE
Other	SAOUHSC_02140	ID=SAPIG2014	y	y	y	y	manganese-dependent inorganic pyrophosphatase
Other	SAOUHSC_01416	ID=SAPIG1414	n	n	n		sucB
Other	SAOUHSC_01040	ID=SAPIG1090	y	n	y	n	pdhA (alpha subunit)
		ID=SAPIG1091	y				pdhB (beta subunit)
Other	SAOUHSC_02277	ID=SAPIG2088	y	y	y	y	O-sialoglycoprotein endopeptidase
Unknown	SAOUHSC_00015	ID=SAPIG0014	y	y	y	n	DHH subfamily 1 protein
Unknown	SAOUHSC_00226	ID=SAPIG0269	y	y	y	y	alcohol dehydrogenase
Unknown	SAOUHSC_00728	ID=SAPIG0796	y	y	y	n	anion-binding protein
Unknown	SAOUHSC_00760	ID=SAPIG0822	y	y	n	n	conserved hypothetical protein
Unknown	SAOUHSC_A01041	?		y		y	hypothetical protein
Unknown	SAOUHSC_01188	ID=SAPIG1220	y	y	n	n	ribosome small subunit-dependent GTPase A
Unknown	SAOUHSC_01263	ID=SAPIG1288	y	n	y		conserved hypothetical protein
Unknown	SAOUHSC_01350	ID=SAPIG1355	y	y	y	y	conserved hypothetical protein
Unknown	SAOUHSC_01477	ID=SAPIG1460	y	y	y	y	Zn-dependent protease
Unknown	SAOUHSC_01661	ID=SAPIG1625	y	y	y	y	Bcl-2 family protein
Unknown	SAOUHSC_01701	ID=SAPIG1663	y	y	y	y	yqeG
Unknown		ID=SAPIG1664	y				mtnN
Unknown	SAOUHSC_01782	ID=SAPIG1732	y	y	n	y	MutT/nudix family protein
Unknown	SAOUHSC_01871	ID=SAPIG1807	y	y	y	y	polysaccharide biosynthesis protein
Unknown	SAOUHSC_01908	ID=SAPIG1837	n	y	y	y	conserved hypothetical protein
Unknown	SAOUHSC_01979	ID=SAPIG1913	y	y	y	n	helix-turn-helix domain protein
Unknown	SAOUHSC_02106	ID=SAPIG1984	y	y	y	y	conserved hypothetical protein
Unknown	SAOUHSC_02151	ID=SAPIG2051	n	y	y	y	membrane protein, putative
Unknown	SAOUHSC_02152	ID=SAPIG2052	n	y	y	n	ABC transporter
Unknown	SAOUHSC_02279	ID=SAPIG2088	y	y	y	y	O-sialoglycoprotein endopeptidase
Unknown	SAOUHSC_02280	ID=SAPIG2090	y	y	y	y	peptidase M22, glycoprotease
Unknown	SAOUHSC_02357	ID=SAPIG2159	y	y	y	y	hemK
Unknown	SAOUHSC_02407	ID=SAPIG2218	y	y	y	y	conserved hypothetical protein
Unknown	SAOUHSC_02571	ID=SAPIG2594	n	y	y	n	secretory antigen SsaA
Unknown	SAOUHSC_00003	ID=SAPIG0003	y	n	y	y	S4 domain protein YaaA
Unknown	SAOUHSC_00444	ID=SAPIG0545	y	n	y	y	conserved hypothetical protein
Unknown	SAOUHSC_00575	ID=SAPIG0663	y	n	y	y	lipoate-protein ligase A protein
Unknown	SAOUHSC_00793	ID=SAPIG0849	n	n	n	n	conserved hypothetical protein
Unknown	SAOUHSC_00868	ID=SAPIG0914	y	n	y		conserved hypothetical protein
Unknown	SAOUHSC_00892	ID=SAPIG0938	y	n	y	y	general stress protein 13
Unknown	SAOUHSC_00922	ID=SAPIG0981	n	n	n		conserved hypothetical protein
Unknown	SAOUHSC_00957	ID=SAPIG1017	y	y	y	y	toxic anion resistance protein
Unknown	SAOUHSC_01036	ID=SAPIG1087	y	y	y	y	conserved domain protein
Unknown	SAOUHSC_01050	ID=SAPIG1100	n	n	y	n	conserved hypothetical protein
Unknown	SAOUHSC_01077	ID=SAPIG1123	y	n	n	y	conserved hypothetical protein
Unknown	SAOUHSC_01119	ID=SAPIG1156	n	n	y		conserved hypothetical protein
Unknown	SAOUHSC_01190	ID=SAPIG1222	y	n	y	n	thiamine pyrophosphokinase
Unknown	SAOUHSC_01244	ID=SAPIG1269	y	y	y	y	conserved hypothetical protein
Unknown	SAOUHSC_01245	ID=SAPIG1270	y	y	y	y	ribosomal protein L7AE family
Unknown	SAOUHSC_01627	ID=SAPIG1596	y	n	y	n	lipoprotein, putative
Unknown	SAOUHSC_01672	ID=SAPIG1635	y	y	y	y	conserved hypothetical protein
Unknown	SAOUHSC_01721	ID=SAPIG1681	n	n	n	y	protein Stu1959
Unknown	SAOUHSC_01756	ID=SAPIG1709	y	y	y	y	conserved hypothetical protein
Unknown	SAOUHSC_01770	ID=SAPIG1721	n	n	y		hypothetical protein
Unknown	SAOUHSC_01866	ID=SAPIG1802	y	n	y	n	aminoglycoside phosphotransferase family protein
Unknown	SAOUHSC_01928	ID=SAPIG1876	n	n	y	y	transposase
Unknown	SAOUHSC_01930	ID=SAPIG1881	n	n	n	n	probable exported protein
Unknown	SAOUHSC_02757	?		n	n	n	conserved hypothetical protein
Unknown	SAOUHSC_02805	ID=SAPIG2554	y	y	y		conserved hypothetical protein
Unknown	SAOUHSC_00345	ID=SAPIG0442	y	n	y	y	conserved domain protein
Unknown	SAOUHSC_01362	ID=SAPIG1364	y	n	y	n	conserved domain protein
Unknown	SAOUHSC_02260	ID=SAPIG2072	y	n	y		hypothetical protein
Unknown	SAOUHSC_02572	?		n	n		conserved hypothetical protein
Unknown	SAOUHSC_02575	ID=SAPIG2353	n	n	y	n	conserved hypothetical protein
Unknown	SAOUHSC_02720	?		n			conserved hypothetical protein
Essential/advantegeous in S. aureus (y)
Non-essential in S. aureus (n)
Inconsistancy between different S. aureus strains and/or methods
